# Supplementary material for: Clinical validation of a three-marker methylation panel to detect CIN3+ in vaginal self-samples in the Dutch population-based screening programme
Source: Clin Epigenetics. 2025 Nov 23;18:97. doi: 10.1186/s13148-025-02020-w (PMC13202980; doi:10.1186/s13148-025-02020-w)
Supplement: Supplementary file 2 — Supplementary Material 2 [file 13148_2025_2020_MOESM2_ESM.xlsx]

## Sheet: Blad1
ID nr	Outcome	delta Cp ANKRD18CP	delta Cp EPB41L3	delta Cp LHX8
1	Cancer	0.86	2.15	0.71
2	CIN3	4.7	5.08	4.24
3	CIN3	4.86	5.29	5.31
4	Cancer	5.01	5.37	3.6
5	Cancer	5.39	7.16	3.45
6	Cancer	5.67	6.34	6.42
7	CIN3	6.09	7.43	6.19
8	NILM	6.28	30	12.21
9	NILM	6.29	8.17	8.05
10	CIN3	6.46	5.2	5.8
11	CIN3	6.51	7.42	5.39
12	CIN3	6.59	9.57	4.11
13	CIN3	6.65	7.24	5.79
14	CIN3	6.82	6.13	5.32
15	CIN3	6.92	7.92	6.89
16	CIN3	7.02	6.47	5.85
17	Cancer	7.15	7.82	6.86
18	CIN3	7.2	6.46	4.93
19	CIN3	7.24	7.41	7.53
20	CIN3	7.49	8.27	7.15
21	CIN3	7.57	7.2	7.23
22	NILM	7.59	7.94	8.4
23	Cancer	7.63	6.6	6.59
24	Cancer	7.68	8.51	8.55
25	CIN3	7.71	6.75	6.51
26	CIN3	7.74	6.28	4.1
27	NILM	7.89	7.2	6.91
28	CIN3	7.95	9.79	6.71
29	Cancer	8.15	8.74	7.76
30	CIN3	8.2	8.08	6.9
31	CIN3	8.22	8.21	6.46
32	Cancer	8.27	9.37	6.89
33	NILM	8.38	8.79	9.39
34	CIN3	8.47	9.98	8.5
35	NILM	8.48	8.64	7.92
36	NILM	8.54	10.07	9.85
37	CIN3	8.63	7.15	7.21
38	CIN3	8.68	9.1	6.42
39	CIN1	8.69	9.63	9.66
40	NILM	8.69	9.06	9.01
41	NILM	8.7	30	30
42	CIN2	8.74	10.08	8.5
43	NILM	8.74	30	10.01
44	CIN3	8.75	9.19	8.69
45	Cancer	8.78	8.68	7.42
46	Cancer	8.79	9.48	9.39
47	CIN3	8.85	9.08	9.3
48	CIN1	8.9	9.08	6.8
49	CIN3	8.9	10.27	8.66
50	CIN3	8.9	9.07	8.77
51	CIN3	8.92	9.55	8.39
52	CIN3	8.94	9.73	8.74
53	CIN3	8.95	8.77	8.86
54	CIN3	8.95	8.25	7.16
55	NILM	8.97	10.29	9.02
56	NILM	9.02	8.17	10.36
57	NILM	9.05	9.7	8.28
58	CIN3	9.07	9.98	9.82
59	CIN3	9.1	8.06	6.53
60	CIN3	9.11	9.17	8
61	NILM	9.14	7.9	9.86
62	CIN3	9.15	8.11	7.46
63	NILM	9.15	11.43	9.08
64	Cancer	9.2	11.35	9.47
65	CIN3	9.3	9.79	6.63
66	CIN3	9.35	9.91	8.37
67	NILM	9.35	10.18	10.08
68	NILM	9.39	13.25	10.73
69	CIN3	9.43	7.96	7.02
70	CIN3	9.45	7.33	5.38
71	NILM	9.47	11.07	10.55
72	NILM	9.54	11.95	11.08
73	CIN3	9.61	9.77	6.65
74	CIN3	9.62	10.55	9.1
75	CIN3	9.68	30	6.38
76	CIN3	9.71	7.39	7.29
77	NILM	9.74	10.18	9.19
78	CIN3	9.76	6.23	6.6
79	CIN3	9.78	9.42	6.48
80	CIN1	9.81	11.35	6.6
81	CIN2	9.81	10.67	10.14
82	CIN3	9.81	8.68	8.93
83	CIN3	9.82	10.11	11.36
84	CIN2	9.84	9.4	8.87
85	Cancer	9.85	8.01	6.67
86	CIN3	9.85	9.07	8.27
87	CIN3	9.94	9.22	7.48
88	CIN3	9.95	9.92	10.75
89	NILM	9.99	30	17.72
90	CIN3	10	11.35	10.12
91	NILM	10	10.46	8.92
92	CIN3	10.03	11.04	9.86
93	NILM	10.03	30	8.68
94	CIN3	10.04	30	13.14
95	NILM	10.1	10.46	10.52
96	NILM	10.17	11.01	10.43
97	NILM	10.17	30	16.01
98	CIN2	10.21	30	11.15
99	CIN2	10.22	12.22	10.5
100	NILM	10.22	9.83	12.31
101	CIN3	10.24	12.18	15.01
102	NILM	10.25	8.94	11.43
103	CIN2	10.26	9.66	8.19
104	CIN3	10.3	8.03	6.95
105	CIN3	10.3	11.61	9.63
106	NILM	10.34	13.1	11.88
107	CIN3	10.35	11.62	9.52
108	CIN3	10.35	10.53	10.01
109	CIN3	10.36	9.01	9.12
110	NILM	10.37	10.34	10.29
111	NILM	10.38	11.03	8.72
112	CIN3	10.4	10.95	9.67
113	Cancer	10.41	11.23	7.06
114	NILM	10.42	10.32	11.49
115	NILM	10.45	9.47	9.6
116	NILM	10.48	30	30
117	CIN1	10.49	30	9.08
118	NILM	10.49	11.26	12.91
119	CIN3	10.5	9.24	7.57
120	NILM	10.5	10.89	11.9
121	NILM	10.5	9.4	10.37
122	CIN3	10.52	13.04	12.48
123	CIN3	10.52	9.11	8.22
124	CIN3	10.6	9.82	7.68
125	CIN3	10.62	10.41	9.51
126	CIN3	10.66	11.42	8.63
127	CIN3	10.68	8.54	5.47
128	Cancer	10.74	11.6	9.73
129	CIN3	10.74	14.12	10.8
130	CIN3	10.74	11.11	13.24
131	CIN1	10.75	13.2	11.61
132	CIN3	10.79	30	9.58
133	NILM	10.8	10.88	10.9
134	CIN2	10.83	14.5	12.69
135	NILM	10.83	11.81	9.72
136	NILM	10.83	11.06	11.99
137	CIN1	10.85	7.47	8.36
138	CIN2	10.85	9.72	9.65
139	CIN2	10.89	8.75	8.41
140	CIN3	10.9	10.27	9.39
141	NILM	10.9	18.42	11.96
142	CIN3	10.94	11.54	10.49
143	NILM	10.95	30	12.53
144	NILM	10.96	13.33	11.03
145	NILM	11	30	13.26
146	CIN3	11.02	7.44	6.33
147	NILM	11.05	30	15.35
148	NILM	11.05	11.99	14.99
149	NILM	11.05	30	10.72
150	CIN2	11.06	8.67	8.28
151	CIN0	11.09	30	13.55
152	CIN2	11.09	9.87	8.53
153	CIN3	11.1	30	30
154	Cancer	11.15	30	10.39
155	CIN1	11.15	11.32	10.22
156	CIN3	11.15	11.66	10.32
157	CIN3	11.16	11.95	11.5
158	CIN3	11.17	8.36	8.5
159	CIN3	11.17	30	18.91
160	NILM	11.17	11.81	16.49
161	CIN3	11.2	12.6	9.54
162	NILM	11.2	19.46	10.88
163	CIN3	11.21	10.01	6.77
164	NILM	11.25	17.91	17.73
165	NILM	11.27	30	10.68
166	NILM	11.28	30	30
167	CIN3	11.29	12.76	11.28
168	CIN3	11.34	16.12	9.44
169	CIN3	11.38	11.56	11.08
170	NILM	11.38	30	30
171	NILM	11.39	10.17	8
172	NILM	11.4	11.43	12.65
173	CIN1	11.42	13	16.42
174	CIN3	11.46	8.75	9.55
175	CIN0	11.47	30	18.74
176	CIN3	11.48	14.27	9.14
177	Cancer	11.5	9.64	7.37
178	CIN3	11.51	9.82	6.56
179	NILM	11.51	12.12	11.55
180	CIN3	11.52	30	17.36
181	CIN3	11.53	8.61	6.52
182	NILM	11.54	30	12.07
183	Cancer	11.55	10.08	8.91
184	CIN3	11.55	12.23	9.7
185	CIN0	11.56	30	14.22
186	CIN3	11.57	10.88	9
187	NILM	11.57	11.77	13.96
188	CIN1	11.6	30	30
189	NILM	11.6	30	18.18
190	NILM	11.63	9.21	10.51
191	CIN3	11.64	13.31	10.34
192	CIN3	11.64	9.83	10.37
193	NILM	11.64	12.25	11.93
194	NILM	11.65	30	14.45
195	CIN3	11.66	10.39	10.54
196	CIN0	11.68	30	10.04
197	CIN3	11.69	11.02	9.36
198	CIN2	11.74	8.12	7.65
199	NILM	11.74	12.21	14.88
200	NILM	11.78	12.92	11.83
201	NILM	11.8	11.05	10.04
202	CIN3	11.82	30	13.26
203	NILM	11.83	13.38	10.31
204	CIN1	11.85	8.79	10.62
205	NILM	11.85	19.67	10.74
206	NILM	11.85	30	12.13
207	CIN0	11.89	30	14.93
208	CIN3	11.89	10.93	8.14
209	CIN3	11.89	9.67	10.46
210	NILM	11.91	11.87	10.12
211	NILM	11.92	10.3	5.04
212	Cancer	11.93	10.3	8.46
213	CIN3	11.93	11.43	9.66
214	NILM	11.93	30	20.75
215	CIN3	11.95	10.39	9.19
216	CIN2	11.96	30	15.08
217	NILM	11.96	30	13.04
218	CIN3	11.97	9.75	8.96
219	NILM	11.99	11.25	11.38
220	NILM	12.02	12.08	12.07
221	CIN0	12.06	30	30
222	CIN2	12.08	17.46	20.22
223	CIN3	12.08	9.24	10.2
224	NILM	12.08	10.54	10.54
225	NILM	12.09	12.57	11.63
226	CIN3	12.1	13.21	12.09
227	CIN3	12.12	11.57	11.1
228	NILM	12.13	30	30
229	CIN0	12.14	14.82	11.73
230	NILM	12.16	12.61	10.92
231	NILM	12.18	30	11.43
232	Cancer	12.2	9.9	9.48
233	CIN3	12.21	11.47	10.66
234	NILM	12.21	30	16.36
235	CIN3	12.22	12.95	13.07
236	CIN3	12.22	9.41	7.83
237	NILM	12.22	30	13.93
238	CIN3	12.23	30	30
239	NILM	12.23	30	13.11
240	CIN0	12.24	13.22	15.16
241	NILM	12.24	18.62	10.3
242	NILM	12.29	17.56	10.55
243	CIN3	12.32	13.32	10.12
244	CIN3	12.32	13.09	15.32
245	NILM	12.33	30	11.03
246	CIN0	12.35	30	12.66
247	CIN3	12.36	11.93	7.27
248	CIN3	12.36	10.48	8.85
249	NILM	12.36	9.21	8.21
250	NILM	12.38	12.28	12.63
251	NILM	12.39	12.54	13.5
252	CIN3	12.42	9.86	9.17
253	NILM	12.42	10.73	11.28
254	CIN3	12.44	10.89	9.76
255	CIN3	12.45	10.26	12.63
256	NILM	12.45	30	13.87
257	CIN3	12.46	12.92	13.52
258	CIN0	12.47	13.97	13.47
259	NILM	12.47	12.48	12.48
260	CIN3	12.49	12.01	11
261	NILM	12.49	12.71	13.08
262	CIN2	12.5	30	13.07
263	NILM	12.5	13.54	14.41
264	NILM	12.5	30	13.83
265	NILM	12.5	30	30
266	CIN2	12.58	14.48	14.03
267	CIN3	12.59	12.03	10.36
268	CIN3	12.59	30	14.23
269	NILM	12.59	30	13.79
270	NILM	12.62	13.04	11.87
271	NILM	12.62	14.15	14.24
272	NILM	12.62	30	15.82
273	NILM	12.62	11.61	13.32
274	CIN3	12.63	13.25	12.56
275	NILM	12.65	12.44	12.15
276	CIN3	12.67	11.85	13.65
277	CIN0	12.68	14.9	12.31
278	NILM	12.71	30	16.49
279	CIN2	12.72	12.81	10.5
280	NILM	12.73	14.39	13.37
281	NILM	12.74	30	30
282	NILM	12.74	12.18	20.29
283	CIN1	12.75	13.55	14.57
284	CIN3	12.76	12.62	12.52
285	CIN3	12.77	11.35	10.42
286	CIN1	12.78	13.92	12.51
287	CIN0	12.8	30	12.97
288	CIN1	12.81	30	30
289	CIN2	12.81	11.04	10.71
290	CIN3	12.81	9.07	8.69
291	NILM	12.81	13.08	13.58
292	CIN3	12.82	11.37	8.89
293	NILM	12.82	12.32	12.89
294	CIN3	12.84	30	8.57
295	NILM	12.85	30	10.27
296	CIN3	12.87	30	11.61
297	CIN3	12.88	13.75	9.76
298	NILM	12.88	12.48	30
299	Cancer	12.89	12.6	11.97
300	CIN3	12.89	12.11	11.07
301	CIN3	12.89	12.69	10.97
302	NILM	12.89	30	16.29
303	CIN3	12.91	15.37	10.59
304	CIN0	12.92	30	15.92
305	CIN1	12.92	22.26	9.25
306	CIN2	12.92	12.88	13.33
307	NILM	12.92	12.68	12.69
308	CIN3	12.93	12.97	11.14
309	NILM	12.93	21.92	16.79
310	CIN3	12.94	17.51	9.49
311	CIN1	12.95	14.49	15.1
312	CIN3	12.95	30	12.19
313	CIN3	12.96	12.35	14.27
314	CIN3	12.96	13.31	9.89
315	CIN3	12.96	10.07	9.4
316	CIN0	12.97	11.99	14.07
317	NILM	12.98	12.82	12.42
318	CIN3	12.99	30	11.85
319	NILM	13	30	30
320	NILM	13	30	18.24
321	CIN3	13.01	30	17.89
322	NILM	13.01	12.37	14.56
323	CIN3	13.04	12.53	11.76
324	CIN3	13.04	9.87	8.78
325	NILM	13.04	30	14.25
326	CIN2	13.05	13.88	11.55
327	NILM	13.05	12.32	10.42
328	NILM	13.05	30	21.09
329	CIN1	13.06	30	11.13
330	CIN1	13.08	30	22.44
331	CIN3	13.09	10.59	8.8
332	NILM	13.09	13.35	14.87
333	NILM	13.1	30	14.4
334	CIN3	13.11	10.66	9.78
335	CIN3	13.11	11.5	10.83
336	CIN3	13.11	20.37	11.12
337	CIN3	13.12	30	30
338	CIN1	13.13	30	30
339	NILM	13.13	14.34	12.57
340	NILM	13.13	30	30
341	CIN3	13.14	30	11.95
342	CIN1	13.15	30	30
343	CIN3	13.15	10.16	8.29
344	CIN3	13.16	11.06	10.94
345	NILM	13.16	13.01	15.56
346	NILM	13.17	30	12.56
347	NILM	13.19	16.34	14.16
348	NILM	13.19	19.47	14.86
349	CIN2	13.21	11.91	9.86
350	NILM	13.21	14.35	15.27
351	NILM	13.22	12.59	15.42
352	CIN1	13.23	30	14.12
353	CIN3	13.23	12.72	12.13
354	CIN2	13.25	12.98	14.93
355	CIN2	13.27	13.31	12.31
356	NILM	13.27	24.17	12.42
357	NILM	13.28	30	21.99
358	CIN3	13.29	13.76	10.43
359	CIN3	13.29	12.19	10.32
360	CIN1	13.3	15.24	14.38
361	CIN3	13.31	11.61	11.15
362	NILM	13.32	30	13.03
363	NILM	13.32	30	11.6
364	CIN2	13.34	15.36	15.13
365	CIN1	13.35	13.12	18.81
366	CIN2	13.35	30	11.13
367	NILM	13.35	13.32	13.96
368	NILM	13.35	30	15.88
369	CIN1	13.36	13.87	13.63
370	NILM	13.36	12.26	15.96
371	CIN0	13.37	12.61	11.35
372	NILM	13.37	30	14.15
373	NILM	13.37	30	30
374	CIN2	13.38	16.6	13.63
375	NILM	13.38	30	14.84
376	CIN1	13.39	11.38	8.96
377	NILM	13.39	30	12.31
378	CIN1	13.4	16.91	15
379	CIN3	13.4	11.92	11.36
380	NILM	13.4	30	13.34
381	CIN3	13.43	30	9.49
382	CIN2	13.44	30	11.71
383	CIN3	13.44	30	12.73
384	NILM	13.44	30	14.54
385	NILM	13.44	14.04	15.78
386	CIN3	13.45	11.1	9.49
387	CIN3	13.45	22	12.39
388	NILM	13.45	19.4	11.77
389	NILM	13.45	30	30
390	CIN1	13.46	30	14.37
391	CIN3	13.46	30	12.86
392	NILM	13.47	14.21	14.24
393	NILM	13.47	19.86	11.99
394	NILM	13.47	30	13.03
395	CIN1	13.48	20.53	12.93
396	NILM	13.48	20.3	11.82
397	CIN1	13.5	13.91	12.28
398	CIN0	13.51	13.4	14.82
399	CIN2	13.51	11.63	11.07
400	CIN3	13.52	15.48	11.55
401	CIN0	13.53	13.26	13.81
402	NILM	13.53	30	15.81
403	NILM	13.54	30	18.1
404	CIN2	13.56	30	30
405	CIN2	13.58	14.65	15.06
406	NILM	13.59	21.3	15.54
407	NILM	13.59	30	30
408	CIN0	13.6	14.44	13.52
409	CIN3	13.6	14.8	12.31
410	NILM	13.6	30	15.8
411	NILM	13.6	30	15.31
412	NILM	13.6	20.33	14.16
413	NILM	13.6	30	30
414	CIN2	13.61	14.26	11.54
415	NILM	13.61	30	12.58
416	CIN0	13.63	30	13.93
417	NILM	13.63	12.77	13.12
418	NILM	13.63	30	30
419	NILM	13.65	30	12.99
420	CIN2	13.66	30	10.97
421	CIN3	13.66	12.78	13.9
422	NILM	13.66	12.18	10.71
423	CIN1	13.67	19.75	13.48
424	CIN3	13.67	15.05	11.07
425	NILM	13.68	14.68	12.6
426	NILM	13.68	13.49	14.01
427	CIN3	13.69	11.59	13.29
428	CIN3	13.69	30	10.81
429	NILM	13.69	30	15.34
430	NILM	13.7	15.88	14.86
431	NILM	13.7	30	15.32
432	NILM	13.71	30	13.65
433	CIN3	13.72	12.45	10.1
434	NILM	13.73	13.83	15.71
435	CIN3	13.74	13.86	9.42
436	CIN0	13.76	30	15.67
437	CIN0	13.76	13.12	12.45
438	NILM	13.77	30	12.55
439	NILM	13.77	20.94	14.55
440	CIN3	13.78	11.98	11.35
441	NILM	13.79	16.11	13.96
442	CIN1	13.81	13.03	11.65
443	NILM	13.81	22.59	14.27
444	CIN1	13.82	30	24.01
445	NILM	13.82	23.95	12.66
446	NILM	13.82	30	14.73
447	NILM	13.82	13.71	15.28
448	CIN0	13.83	30	13.5
449	NILM	13.83	17.55	19.31
450	NILM	13.85	14.81	13.24
451	CIN2	13.86	17.28	14.27
452	NILM	13.87	30	16.38
453	NILM	13.89	30	30
454	NILM	13.9	30	16.45
455	CIN1	13.91	10.84	10.67
456	NILM	13.91	10.89	12.61
457	CIN1	13.92	30	12.62
458	CIN2	13.92	9.77	9.75
459	CIN3	13.92	13.17	11.94
460	CIN3	13.92	30	17.28
461	NILM	13.92	14.95	15.76
462	NILM	13.93	30	12.32
463	CIN1	13.94	30	11.62
464	NILM	13.94	12.99	13.64
465	NILM	13.95	14.22	16.54
466	NILM	13.96	30	14.72
467	CIN0	13.98	30	13.81
468	CIN2	13.98	30	13.81
469	NILM	13.99	14.27	13.23
470	NILM	14	12.79	14.01
471	CIN3	14.01	9.41	8.7
472	CIN2	14.02	30	15.42
473	CIN3	14.02	13.49	11.41
474	NILM	14.02	11.13	11.53
475	NILM	14.02	23.86	14.12
476	CIN3	14.03	17.83	14.38
477	NILM	14.04	13.81	12.4
478	NILM	14.05	13.98	14.32
479	CIN1	14.06	10.77	9
480	NILM	14.06	30	12.38
481	NILM	14.06	30	14.18
482	NILM	14.09	30	12.52
483	NILM	14.09	15.91	14.26
484	NILM	14.1	14.97	14.28
485	CIN3	14.11	12.26	11.68
486	CIN2	14.12	13.96	13.34
487	CIN3	14.12	11.87	7.88
488	NILM	14.12	13.61	13.81
489	NILM	14.12	30	11.36
490	CIN0	14.13	13.99	14.87
491	CIN3	14.13	11.34	11.11
492	CIN3	14.13	13.11	12.17
493	CIN1	14.14	22.58	12.72
494	NILM	14.14	14.63	14.64
495	NILM	14.15	13.92	17.18
496	NILM	14.15	16.26	19.8
497	NILM	14.16	16.47	16.85
498	NILM	14.16	30	16.56
499	CIN2	14.17	13.69	13.16
500	NILM	14.17	14.3	11.58
501	NILM	14.17	15.16	15.21
502	CIN1	14.18	30	17.28
503	NILM	14.18	30	11.88
504	NILM	14.18	30	30
505	CIN2	14.19	16.79	14.22
506	NILM	14.2	30	15.24
507	NILM	14.21	14.3	14.29
508	NILM	14.21	14.67	14.89
509	CIN3	14.22	9.04	8.25
510	NILM	14.23	30	12.76
511	NILM	14.24	30	14.69
512	NILM	14.24	30	23.58
513	CIN2	14.25	22.06	15.71
514	CIN3	14.25	13.22	13.3
515	CIN3	14.25	30	13.21
516	CIN2	14.26	13.4	14.09
517	NILM	14.27	15.75	15.82
518	CIN3	14.28	14.62	13.27
519	NILM	14.28	30	11.39
520	CIN3	14.29	14.97	10.37
521	NILM	14.29	30	12.63
522	NILM	14.3	12.85	13.43
523	NILM	14.3	14.34	13.53
524	CIN1	14.31	13.95	14.83
525	NILM	14.32	18.92	12.07
526	NILM	14.32	13.95	21.12
527	NILM	14.35	16.21	13.48
528	NILM	14.36	30	12.91
529	NILM	14.36	16.09	18.25
530	NILM	14.37	30	22.78
531	CIN3	14.38	13.76	13.64
532	NILM	14.41	30	11.98
533	NILM	14.41	30	12.36
534	CIN2	14.42	15.72	15.61
535	NILM	14.42	14.35	16.2
536	NILM	14.42	15.32	15.8
537	CIN1	14.43	30	15.19
538	CIN3	14.43	10.13	9.29
539	NILM	14.43	30	21.85
540	CIN2	14.44	14.93	14.37
541	NILM	14.44	13.5	13.37
542	NILM	14.45	14.06	13.71
543	NILM	14.47	30	30
544	NILM	14.48	14.81	14.39
545	NILM	14.49	15.55	14.74
546	CIN1	14.5	13.32	14.42
547	NILM	14.5	30	14.92
548	CIN0	14.51	16.19	16.46
549	NILM	14.51	14.97	15.49
550	NILM	14.52	14.65	11.88
551	CIN0	14.53	15.48	15.77
552	CIN1	14.53	30	15.19
553	CIN3	14.53	14.68	14.87
554	NILM	14.53	30	13.26
555	CIN0	14.54	16.09	17.21
556	NILM	14.54	30	15.06
557	NILM	14.54	30	30
558	CIN2	14.55	14.8	15.39
559	NILM	14.55	17.37	15.32
560	NILM	14.55	10.96	13.85
561	CIN3	14.56	15.06	11.19
562	NILM	14.56	30	13.71
563	NILM	14.56	14.86	13.57
564	CIN1	14.57	12.98	11.55
565	NILM	14.58	17.58	17.13
566	NILM	14.58	30	16.13
567	CIN0	14.6	30	13.65
568	CIN3	14.6	17.22	9.23
569	NILM	14.6	30	15.87
570	CIN2	14.61	15.15	12.05
571	CIN2	14.61	14.56	14.53
572	CIN0	14.62	30	13.97
573	CIN3	14.62	15.06	11.33
574	NILM	14.63	23.77	13.77
575	CIN1	14.64	30	13.16
576	NILM	14.65	30	13.13
577	NILM	14.65	14.29	15.32
578	CIN1	14.68	30	13.29
579	CIN1	14.68	30	13.14
580	CIN3	14.68	30	13.36
581	NILM	14.68	30	13.31
582	NILM	14.68	30	30
583	CIN3	14.69	14.5	10.84
584	NILM	14.69	17.96	15.83
585	NILM	14.7	30	13.57
586	NILM	14.7	30	15.46
587	NILM	14.7	12.9	13.28
588	CIN0	14.71	14.12	12.09
589	NILM	14.72	15.1	15.41
590	NILM	14.75	30	21.5
591	NILM	14.75	30	18
592	NILM	14.76	30	14.08
593	NILM	14.78	13.75	15.35
594	NILM	14.78	30	15.69
595	CIN3	14.8	10.64	10.91
596	NILM	14.81	30	17.35
597	CIN2	14.82	11.11	8.95
598	NILM	14.82	30	13.56
599	NILM	14.82	21.43	13.12
600	NILM	14.82	30	13.41
601	CIN0	14.84	13.79	14.88
602	CIN1	14.86	30	14.24
603	CIN3	14.86	11.44	10.32
604	NILM	14.87	30	9.85
605	NILM	14.87	15.54	14.88
606	CIN0	14.88	24.34	16.47
607	NILM	14.88	15.63	15.58
608	NILM	14.88	14.62	23.68
609	CIN3	14.89	15.09	15.68
610	NILM	14.89	12.35	10.49
611	NILM	14.89	14.2	13.11
612	CIN3	14.9	15.02	12.83
613	NILM	14.9	30	19.02
614	CIN1	14.91	13.18	11.98
615	CIN1	14.91	30	30
616	NILM	14.91	30	13.68
617	CIN2	14.92	12.72	10.89
618	CIN3	14.93	14.27	14.16
619	NILM	14.93	23.27	12.24
620	CIN0	14.94	30	18.48
621	NILM	14.94	15.86	12.68
622	NILM	14.95	13.99	14.43
623	CIN1	14.97	30	13.57
624	CIN2	14.97	15.19	16.26
625	NILM	14.97	30	21.8
626	CIN0	14.99	30	13.84
627	NILM	14.99	30	14.38
628	NILM	15	13.48	15.06
629	NILM	15	30	23.8
630	CIN2	15.01	30	17.22
631	NILM	15.01	30	12.3
632	NILM	15.01	30	14.12
633	NILM	15.03	26.52	13.81
634	NILM	15.04	30	14.77
635	CIN2	15.05	30	15.56
636	CIN3	15.05	11.94	12.47
637	CIN3	15.05	13.48	15.58
638	CIN1	15.06	13.99	13.99
639	NILM	15.06	30	20.75
640	NILM	15.06	12.34	18.32
641	NILM	15.07	22.41	14.08
642	NILM	15.08	24.13	13.01
643	CIN1	15.1	30	12.28
644	CIN2	15.1	14.97	14.77
645	CIN3	15.1	15.15	12.1
646	CIN0	15.12	30	12.65
647	CIN2	15.12	12.82	9.99
648	NILM	15.12	30	30
649	CIN0	15.13	16.97	16.63
650	NILM	15.13	30	14.98
651	NILM	15.13	12.42	15.67
652	NILM	15.13	16.69	14.08
653	CIN3	15.14	13.08	12.54
654	NILM	15.14	30	14.57
655	NILM	15.14	15.48	14.9
656	CIN1	15.16	17.6	17.26
657	CIN3	15.16	16.67	16.05
658	NILM	15.18	30	15.37
659	NILM	15.18	30	30
660	NILM	15.18	30	30
661	CIN1	15.19	23	20.38
662	CIN3	15.19	12.03	11.35
663	NILM	15.2	17.05	17.83
664	CIN1	15.21	15.41	16.24
665	CIN1	15.21	14.5	22.82
666	CIN1	15.22	30	21.61
667	CIN3	15.22	30	13.77
668	NILM	15.22	15.03	17.2
669	NILM	15.24	30	23.84
670	NILM	15.24	30	30
671	CIN1	15.26	30	14.52
672	NILM	15.27	25.72	16.06
673	CIN1	15.28	14.84	14.88
674	CIN3	15.29	10.15	13.62
675	NILM	15.29	30	14.83
676	CIN2	15.31	14.13	14.48
677	NILM	15.31	30	15.75
678	NILM	15.34	30	16.54
679	CIN0	15.37	14.13	15.9
680	NILM	15.37	20.49	14.79
681	NILM	15.38	14.81	13.52
682	CIN1	15.39	30	18.1
683	CIN2	15.39	30	16.33
684	NILM	15.39	30	16.75
685	NILM	15.4	30	16.51
686	NILM	15.42	14.15	14.3
687	NILM	15.43	13.75	15.6
688	NILM	15.43	30	16.23
689	CIN1	15.44	13.21	20.61
690	NILM	15.47	30	30
691	CIN0	15.48	30	12.36
692	CIN0	15.48	15.06	15.31
693	CIN1	15.5	10.49	18.77
694	CIN2	15.5	22.6	13.56
695	CIN2	15.5	30	21.57
696	NILM	15.5	30	16.47
697	NILM	15.5	30	18.66
698	CIN3	15.52	20.76	10.91
699	CIN3	15.52	30	19.4
700	CIN2	15.54	30	12.14
701	NILM	15.57	30	14.49
702	NILM	15.59	16.38	16.14
703	CIN1	15.62	23.76	12.45
704	NILM	15.64	13.74	13.89
705	CIN1	15.65	14.11	13.14
706	CIN1	15.67	16.94	15.04
707	NILM	15.67	20.58	15.47
708	CIN0	15.68	15.26	15.14
709	NILM	15.68	30	14.31
710	NILM	15.68	14.98	16.54
711	NILM	15.69	13.86	16.11
712	NILM	15.7	30	16.11
713	NILM	15.7	30	14.63
714	NILM	15.73	14.96	30
715	NILM	15.75	15.85	30
716	NILM	15.76	16.31	14.35
717	NILM	15.76	30	13.55
718	NILM	15.76	18.54	20.99
719	CIN1	15.77	13.76	17.57
720	CIN0	15.8	25.32	15.71
721	NILM	15.8	17.85	13.55
722	NILM	15.8	15.67	15.06
723	NILM	15.81	14.17	14.98
724	NILM	15.81	25.41	15.59
725	CIN2	15.82	30	16.02
726	CIN1	15.83	16.8	16.14
727	NILM	15.83	30	15.8
728	NILM	15.83	17.23	12
729	CIN1	15.84	14.52	15.25
730	CIN1	15.84	11.39	13.01
731	CIN3	15.84	14.21	14.07
732	NILM	15.86	15.67	14.82
733	CIN1	15.87	15.72	30
734	NILM	15.88	15.49	14.83
735	NILM	15.88	30	25.02
736	CIN2	15.89	16.5	14.64
737	NILM	15.89	30	30
738	CIN1	15.9	17.22	13.96
739	NILM	15.9	30	18.31
740	CIN1	15.91	30	14.99
741	NILM	15.91	13.85	13.21
742	CIN1	15.92	30	15.36
743	NILM	15.92	30	17.96
744	NILM	15.93	15.74	15.03
745	CIN0	15.94	16.37	13.58
746	CIN2	15.96	16.21	16.27
747	NILM	15.96	30	15.69
748	CIN1	15.98	21.49	15.66
749	CIN1	15.98	16	19.36
750	CIN0	16	30	30
751	NILM	16.01	30	15.39
752	CIN1	16.02	30	17
753	NILM	16.02	30	13.7
754	CIN1	16.04	14.28	13.73
755	NILM	16.04	30	16.58
756	NILM	16.07	23.97	14.59
757	CIN2	16.08	30	17.22
758	CIN3	16.08	13.72	13.06
759	NILM	16.08	13.59	13.97
760	NILM	16.09	15.07	21.88
761	CIN2	16.1	30	12.82
762	NILM	16.1	17.18	13.02
763	NILM	16.11	30	30
764	NILM	16.12	30	24.68
765	NILM	16.13	30	15.36
766	CIN2	16.15	13.53	11
767	CIN2	16.16	30	13.15
768	CIN3	16.17	12.94	10.79
769	CIN3	16.18	11.44	11.47
770	NILM	16.19	15.33	15.16
771	NILM	16.19	30	12.93
772	NILM	16.21	16.47	16.09
773	NILM	16.21	16.22	16.16
774	NILM	16.21	30	22.36
775	CIN0	16.23	13	14.22
776	NILM	16.23	30	15.73
777	NILM	16.24	16.91	16.51
778	CIN3	16.25	14.58	9.22
779	CIN1	16.26	30	14.02
780	CIN2	16.27	16.2	16.08
781	CIN1	16.28	30	19.65
782	CIN3	16.28	12.54	10.18
783	NILM	16.28	30	16.7
784	NILM	16.29	30	16.47
785	NILM	16.29	30	14.2
786	CIN1	16.3	15.24	30
787	CIN3	16.3	15.68	13.43
788	CIN3	16.31	11.67	9.64
789	NILM	16.31	15.79	14.49
790	CIN3	16.32	15.16	15.11
791	CIN3	16.32	14.1	15.55
792	CIN3	16.33	13.43	13.33
793	CIN3	16.35	14.95	14.45
794	NILM	16.35	15.52	16.56
795	CIN1	16.37	21.63	16.23
796	CIN1	16.38	16.96	14.03
797	CIN0	16.4	30	30
798	CIN1	16.4	14.58	14.05
799	NILM	16.41	30	13.26
800	NILM	16.41	17.65	15.66
801	CIN1	16.42	13.77	16.23
802	CIN1	16.42	30	14.45
803	CIN0	16.43	17.58	16.82
804	NILM	16.45	22.33	14.58
805	CIN0	16.46	30	15.49
806	NILM	16.47	17.88	16.04
807	CIN2	16.48	30	6.95
808	NILM	16.48	22.04	15.75
809	NILM	16.48	15.2	17.7
810	NILM	16.49	30	15.14
811	NILM	16.51	30	12.89
812	CIN1	16.53	30	17.25
813	NILM	16.57	14.71	17.01
814	CIN1	16.58	30	15.27
815	CIN3	16.58	15.57	14.65
816	CIN3	16.59	30	16.03
817	CIN0	16.64	30	9.58
818	CIN1	16.65	16.3	17.13
819	CIN1	16.66	30	13.97
820	CIN1	16.66	15.37	19.71
821	NILM	16.66	30	30
822	NILM	16.67	21.67	15.28
823	NILM	16.68	30	15
824	NILM	16.68	16.3	20.66
825	CIN2	16.69	24.12	16.85
826	NILM	16.69	15.64	15.46
827	NILM	16.69	30	16
828	CIN1	16.71	30	16.75
829	CIN1	16.71	15.44	16.65
830	NILM	16.71	30	16.71
831	NILM	16.71	21.85	14.69
832	NILM	16.72	14.39	15.92
833	CIN2	16.74	18.77	15.36
834	CIN3	16.75	15.1	14.24
835	NILM	16.76	30	30
836	NILM	16.8	30	15.98
837	NILM	16.81	30	14.78
838	CIN3	16.82	16.33	14.69
839	NILM	16.82	16.74	22.89
840	NILM	16.83	30	15.57
841	NILM	16.83	16.38	18.23
842	NILM	16.85	13.92	14.68
843	CIN1	16.86	15.33	15.87
844	NILM	16.87	22.78	18.96
845	NILM	16.88	15.09	14.51
846	NILM	16.89	30	13.55
847	CIN0	16.9	30	8.99
848	NILM	16.91	30	13.84
849	NILM	16.91	18.55	15.87
850	CIN1	16.92	30	13
851	CIN2	16.95	14.38	13.99
852	CIN2	16.97	30	16.95
853	CIN3	16.97	30	13.07
854	CIN1	17.02	17.07	16.55
855	CIN3	17.03	11.79	9.38
856	NILM	17.03	30	14.58
857	NILM	17.03	30	15.71
858	NILM	17.03	14.92	14.79
859	NILM	17.04	12.94	18.85
860	NILM	17.05	30	13.68
861	NILM	17.05	23.4	16.52
862	NILM	17.08	11.95	16.5
863	NILM	17.1	30	18.33
864	NILM	17.11	16.08	15.47
865	CIN0	17.12	16.31	15.35
866	CIN0	17.12	15.42	16.29
867	NILM	17.17	30	14.58
868	CIN3	17.18	30	13.62
869	NILM	17.19	30	30
870	NILM	17.24	13.94	13.98
871	NILM	17.24	30	19.17
872	NILM	17.26	30	16
873	NILM	17.26	16.82	30
874	CIN0	17.31	17.98	17.67
875	CIN3	17.31	15.65	12.88
876	NILM	17.33	15.9	16.99
877	NILM	17.33	30	16.45
878	NILM	17.35	25.45	17.68
879	NILM	17.36	30	16.91
880	NILM	17.36	18.64	16.16
881	NILM	17.37	30	19.98
882	NILM	17.38	12.22	12.3
883	NILM	17.39	30	14.24
884	NILM	17.4	30	20.95
885	CIN0	17.41	20.92	14.61
886	CIN1	17.41	14.47	12.19
887	CIN3	17.42	30	14.86
888	CIN0	17.44	30	15.13
889	NILM	17.45	16.89	15.87
890	NILM	17.45	30	20.47
891	CIN1	17.46	30	11.69
892	CIN3	17.53	21.95	12.13
893	CIN3	17.54	15.9	14.2
894	CIN1	17.56	15.06	20.48
895	NILM	17.64	12.46	15.39
896	NILM	17.66	30	14.05
897	NILM	17.68	16.09	16.88
898	CIN2	17.74	12.48	13.11
899	CIN0	17.75	30	14.99
900	CIN1	17.75	30	16.77
901	NILM	17.75	15.68	15.56
902	CIN0	17.81	19.13	17.54
903	NILM	17.82	13.98	22.44
904	CIN1	17.87	30	30
905	CIN3	17.88	16.14	14.67
906	NILM	17.98	15.68	15.02
907	NILM	18	14.69	15.23
908	NILM	18.06	30	16.59
909	CIN2	18.07	30	15.02
910	NILM	18.09	30	21
911	NILM	18.1	30	23.36
912	CIN2	18.12	30	16.45
913	NILM	18.13	14.34	15.82
914	NILM	18.14	30	17.58
915	NILM	18.16	30	22.75
916	NILM	18.17	14.01	12.06
917	NILM	18.2	30	13.54
918	CIN2	18.22	30	17.1
919	NILM	18.22	22.54	15.46
920	NILM	18.22	30	17.59
921	NILM	18.23	22.33	16.53
922	NILM	18.24	15.59	16.2
923	CIN1	18.27	15.71	13.03
924	NILM	18.27	30	30
925	NILM	18.28	30	14.62
926	CIN3	18.3	10.43	10.44
927	CIN1	18.32	17.37	16.33
928	CIN1	18.36	30	16.9
929	CIN1	18.38	30	21.45
930	CIN1	18.42	30	19.86
931	NILM	18.48	24.34	16.93
932	NILM	18.54	14.96	17.51
933	CIN1	18.57	15.03	15.4
934	NILM	18.62	19.58	16.07
935	CIN2	18.65	18	16.34
936	NILM	18.67	30	14.64
937	CIN3	18.68	30	19.09
938	NILM	18.69	30	12.29
939	NILM	18.71	30	18.02
940	NILM	18.72	15.91	19.94
941	CIN0	18.73	24.38	16.6
942	NILM	18.73	20.99	12.23
943	CIN2	18.74	30	15.3
944	CIN3	18.75	13.08	9.71
945	CIN3	18.79	10.28	9.13
946	NILM	18.81	15.11	15.53
947	CIN2	18.82	20.56	12.24
948	NILM	18.82	17.24	21.9
949	NILM	18.83	17.31	11.94
950	CIN1	18.86	30	21.32
951	NILM	18.86	14.3	19.4
952	CIN3	18.88	13.86	10.78
953	NILM	18.88	30	15.49
954	CIN1	18.9	23.07	11.41
955	CIN3	18.92	14.1	12.92
956	NILM	18.93	17.08	15.04
957	NILM	19.03	21.85	12.22
958	NILM	19.11	13.4	15.16
959	CIN3	19.15	16.31	17.49
960	CIN3	19.21	14.55	18.41
961	NILM	19.21	30	12.44
962	CIN3	19.23	11.86	9.71
963	NILM	19.25	30	14.5
964	NILM	19.28	20.1	14.85
965	NILM	19.31	30	14.3
966	NILM	19.31	30	16.76
967	CIN2	19.32	14.8	10.83
968	NILM	19.33	13.21	11.45
969	CIN0	19.34	14.99	18.88
970	NILM	19.37	30	16.86
971	CIN1	19.38	30	11.62
972	NILM	19.39	30	13.12
973	CIN2	19.41	13.12	9.15
974	CIN3	19.44	11.51	13.36
975	CIN3	19.46	30	16.31
976	NILM	19.48	30	14.02
977	NILM	19.48	30	30
978	CIN0	19.55	30	21.47
979	CIN1	19.56	30	30
980	NILM	19.56	30	13.1
981	NILM	19.56	30	18.17
982	NILM	19.62	30	14.17
983	CIN1	19.64	30	15.83
984	NILM	19.64	30	30
985	NILM	19.65	15.99	13.51
986	NILM	19.66	30	14.98
987	NILM	19.66	16.74	15.09
988	NILM	19.69	15.77	15.92
989	NILM	19.69	30	15.6
990	CIN1	19.72	30	16.78
991	NILM	19.72	17.53	17.17
992	NILM	19.72	16.04	14.88
993	NILM	19.8	22.15	16.5
994	NILM	19.84	30	14.37
995	CIN2	19.86	13.43	12.26
996	CIN2	19.86	30	13.68
997	NILM	19.9	30	16.96
998	NILM	19.91	30	14.84
999	CIN0	19.94	14.44	19.58
1000	NILM	19.95	14.29	13.92
1001	NILM	19.95	30	14.57
1002	CIN2	19.98	11.08	10.68
1003	CIN1	20.03	30	16.83
1004	CIN3	20.04	18.82	11.41
1005	NILM	20.11	30	30
1006	CIN0	20.14	30	13.27
1007	NILM	20.14	30	14.8
1008	NILM	20.16	30	11.17
1009	NILM	20.18	13.23	15.65
1010	NILM	20.18	30	30
1011	NILM	20.2	30	16.73
1012	CIN3	20.21	30	14.12
1013	CIN1	20.23	30	12.58
1014	NILM	20.24	30	12.38
1015	CIN3	20.25	13.95	11.53
1016	CIN0	20.29	30	12.43
1017	NILM	20.34	30	12.13
1018	NILM	20.35	16.04	14.53
1019	NILM	20.41	16.89	15.14
1020	NILM	20.45	30	14.36
1021	CIN1	20.49	30	15.56
1022	NILM	20.49	16.4	12.87
1023	CIN0	20.5	30	16.17
1024	CIN1	20.51	30	12.51
1025	CIN3	20.52	11.42	10.6
1026	CIN1	20.53	30	12.24
1027	NILM	20.53	30	16.33
1028	NILM	20.55	30	30
1029	CIN1	20.58	16.03	14.4
1030	NILM	20.6	30	12.79
1031	NILM	20.61	30	15.29
1032	NILM	20.61	13.86	12.81
1033	NILM	20.61	30	15.13
1034	NILM	20.65	10.63	11.5
1035	NILM	20.65	30	17.45
1036	NILM	20.68	30	12.2
1037	NILM	20.7	30	16.42
1038	NILM	20.71	15.24	14.53
1039	NILM	20.72	30	13.4
1040	CIN0	20.73	15.81	13.27
1041	CIN2	20.73	13.94	12.99
1042	CIN1	20.77	30	15.02
1043	NILM	20.78	30	12.92
1044	NILM	20.8	30	15.58
1045	NILM	20.81	30	14.36
1046	NILM	20.83	12.38	14.03
1047	NILM	20.83	30	15.82
1048	NILM	20.88	30	15.85
1049	NILM	20.88	30	16.92
1050	CIN2	20.95	24.14	14.8
1051	NILM	20.95	30	30
1052	NILM	20.98	30	17.64
1053	NILM	21.04	30	12.29
1054	CIN1	21.05	30	14.68
1055	NILM	21.05	30	13.2
1056	NILM	21.06	15.86	15.83
1057	NILM	21.06	30	17.13
1058	NILM	21.08	30	12.59
1059	CIN2	21.09	30	14.22
1060	NILM	21.12	30	15.05
1061	NILM	21.16	30	12.53
1062	NILM	21.19	30	14.23
1063	NILM	21.2	30	30
1064	NILM	21.21	16.25	15.13
1065	CIN3	21.22	12.44	11.56
1066	CIN1	21.24	13.87	15.51
1067	NILM	21.26	30	15.52
1068	NILM	21.26	30	13.15
1069	CIN0	21.27	30	11.92
1070	CIN3	21.29	12.11	11.89
1071	NILM	21.36	16.68	20.3
1072	NILM	21.4	30	18.33
1073	NILM	21.42	30	11.82
1074	NILM	21.42	30	19.44
1075	NILM	21.44	18.02	16.69
1076	NILM	21.44	16.52	15.03
1077	NILM	21.44	15.77	19.43
1078	NILM	21.5	12.57	16.72
1079	NILM	21.5	30	14.45
1080	NILM	21.52	30	11.56
1081	CIN3	21.58	11	11.23
1082	CIN3	21.65	12.48	12.93
1083	NILM	21.76	30	16.78
1084	CIN1	21.78	30	14.9
1085	NILM	21.79	30	16.43
1086	NILM	21.8	30	18.29
1087	CIN2	21.81	30	11.53
1088	NILM	21.83	14.79	13.84
1089	CIN1	21.84	25.51	15.76
1090	NILM	21.85	30	22.13
1091	CIN0	21.88	15.35	13.05
1092	NILM	21.94	16.29	14.74
1093	NILM	22.09	13.85	12.26
1094	CIN3	22.11	13.34	11.7
1095	NILM	22.18	30	14.72
1096	NILM	22.19	25.79	21.11
1097	CIN3	22.22	30	18.17
1098	NILM	22.32	14.88	15.18
1099	NILM	22.33	17.11	14.25
1100	NILM	22.45	16.27	23.08
1101	CIN1	22.48	17.5	15.01
1102	CIN2	22.48	15.03	14.31
1103	CIN3	22.54	30	12.48
1104	NILM	22.54	30	14.96
1105	NILM	22.59	13.59	23.29
1106	CIN0	22.63	30	16.02
1107	CIN2	22.71	30	19.03
1108	NILM	22.85	30	13.79
1109	NILM	22.87	30	13.75
1110	CIN0	22.91	30	15.87
1111	NILM	22.93	15.73	12.83
1112	NILM	23.06	30	16.22
1113	CIN3	23.08	13.05	13.06
1114	NILM	23.11	30	30
1115	NILM	23.17	15.06	13.46
1116	NILM	23.36	30	20.78
1117	NILM	23.44	30	30
1118	CIN2	23.51	30	12.61
1119	CIN1	23.52	30	16.01
1120	CIN1	23.53	30	14.15
1121	NILM	23.57	13.42	12.58
1122	NILM	23.63	30	15.48
1123	CIN1	23.65	14.81	23.71
1124	NILM	23.65	30	14.97
1125	NILM	23.76	30	14.99
1126	NILM	23.76	13.98	13.23
1127	NILM	23.93	30	17.48
1128	CIN3	23.94	11.69	10.77
1129	NILM	23.95	30	21.1
1130	NILM	24.03	14.63	13.97
1131	NILM	24.14	30	16
1132	CIN2	24.22	19.05	21.12
1133	CIN3	24.22	15.61	13.46
1134	CIN0	24.27	30	15.14
1135	NILM	24.31	14.55	14.27
1136	NILM	24.33	30	21.24
1137	NILM	24.43	30	14.74
1138	NILM	24.68	30	20.3
1139	NILM	25.05	30	30
1140	CIN2	25.06	30	14.57
1141	CIN0	25.28	30	30
1142	CIN3	25.66	15.02	14.86
1143	NILM	26.11	30	16.93
1144	NILM	26.54	18.5	17.85
1145	NILM	26.64	15.88	17.66
1146	CIN3	26.75	15.93	14.5
1147	NILM	27.47	15.94	13.91
1148	Cancer	30	30	13.09
1149	CIN0	30	20.13	13.15
1150	CIN0	30	30	13.25
1151	CIN0	30	16.31	13.28
1152	CIN0	30	30	13.97
1153	CIN0	30	30	14.69
1154	CIN0	30	30	16.09
1155	CIN0	30	11.63	14.39
1156	CIN0	30	30	13.69
1157	CIN0	30	30	15.56
1158	CIN0	30	30	15.39
1159	CIN0	30	30	15.09
1160	CIN0	30	30	13.52
1161	CIN0	30	30	13.2
1162	CIN0	30	22.63	15.19
1163	CIN0	30	30	13.6
1164	CIN0	30	30	13.04
1165	CIN0	30	15.92	13.15
1166	CIN0	30	21.62	15.6
1167	CIN0	30	30	15.59
1168	CIN0	30	22.17	16.52
1169	CIN0	30	30	11.02
1170	CIN0	30	30	14.98
1171	CIN0	30	13.69	15.51
1172	CIN0	30	25.51	15.15
1173	CIN0	30	30	14.92
1174	CIN0	30	16.14	14.98
1175	CIN0	30	30	16.49
1176	CIN0	30	30	12.4
1177	CIN0	30	20.87	12.77
1178	CIN0	30	30	15.32
1179	CIN0	30	30	13.4
1180	CIN0	30	30	15.55
1181	CIN0	30	30	14.91
1182	CIN0	30	15.96	14.58
1183	CIN0	30	30	16.48
1184	CIN0	30	30	14.32
1185	CIN0	30	30	14.56
1186	CIN0	30	30	16.29
1187	CIN0	30	30	30
1188	CIN0	30	30	18.87
1189	CIN0	30	30	20.02
1190	CIN0	30	30	18.19
1191	CIN0	30	30	18.38
1192	CIN0	30	14.47	21.35
1193	CIN0	30	30	30
1194	CIN0	30	30	30
1195	CIN0	30	30	30
1196	CIN0	30	30	19.43
1197	CIN0	30	9.78	30
1198	CIN0	30	30	30
1199	CIN0	30	30	30
1200	CIN0	30	30	30
1201	CIN0	30	30	30
1202	CIN0	30	30	30
1203	CIN0	30	12.68	18.34
1204	CIN0	30	30	30
1205	CIN0	30	30	30
1206	CIN0	30	30	20.27
1207	CIN0	30	30	30
1208	CIN0	30	30	21.93
1209	CIN0	30	30	30
1210	CIN0	30	30	19.29
1211	CIN0	30	30	30
1212	CIN0	30	30	19.64
1213	CIN0	30	30	22.57
1214	CIN0	30	30	21.04
1215	CIN0	30	30	18.06
1216	CIN0	30	30	17.75
1217	CIN0	30	22.71	20.35
1218	CIN0	30	30	20.06
1219	CIN0	30	30	30
1220	CIN0	30	30	30
1221	CIN0	30	16.15	20.66
1222	CIN0	30	16.67	17.89
1223	CIN0	30	30	18.2
1224	CIN0	30	30	19.98
1225	CIN0	30	30	30
1226	CIN0	30	30	30
1227	CIN0	30	16.95	20.28
1228	CIN0	30	30	30
1229	CIN1	30	30	14.67
1230	CIN1	30	30	13.09
1231	CIN1	30	30	15.61
1232	CIN1	30	30	11.34
1233	CIN1	30	30	12.45
1234	CIN1	30	30	15.76
1235	CIN1	30	30	15.82
1236	CIN1	30	30	16.57
1237	CIN1	30	11.96	11.12
1238	CIN1	30	30	17.12
1239	CIN1	30	30	13.53
1240	CIN1	30	30	14.06
1241	CIN1	30	30	14.24
1242	CIN1	30	30	14.95
1243	CIN1	30	30	14.44
1244	CIN1	30	30	14.03
1245	CIN1	30	18.48	15.61
1246	CIN1	30	30	12.68
1247	CIN1	30	30	16.52
1248	CIN1	30	20.61	16.74
1249	CIN1	30	30	17.08
1250	CIN1	30	16.53	15.06
1251	CIN1	30	12.08	11.25
1252	CIN1	30	30	13.12
1253	CIN1	30	30	12.98
1254	CIN1	30	30	17.02
1255	CIN1	30	22.98	16.39
1256	CIN1	30	30	16.76
1257	CIN1	30	11.82	13.45
1258	CIN1	30	30	16.84
1259	CIN1	30	30	13.91
1260	CIN1	30	30	12.86
1261	CIN1	30	30	16.54
1262	CIN1	30	30	15.44
1263	CIN1	30	30	12.49
1264	CIN1	30	11.89	16.87
1265	CIN1	30	30	15.17
1266	CIN1	30	30	11.57
1267	CIN1	30	30	14.73
1268	CIN1	30	30	14.13
1269	CIN1	30	14.73	14.79
1270	CIN1	30	13.18	14.64
1271	CIN1	30	13.55	16.93
1272	CIN1	30	30	14.65
1273	CIN1	30	11.56	14.94
1274	CIN1	30	30	16.46
1275	CIN1	30	30	12.78
1276	CIN1	30	30	15.13
1277	CIN1	30	30	13.68
1278	CIN1	30	17.26	16.93
1279	CIN1	30	30	15.01
1280	CIN1	30	30	16.09
1281	CIN1	30	30	16.06
1282	CIN1	30	30	13.83
1283	CIN1	30	30	12.96
1284	CIN1	30	30	13.77
1285	CIN1	30	15.06	11.96
1286	CIN1	30	16.48	17.11
1287	CIN1	30	30	13.93
1288	CIN1	30	30	14.09
1289	CIN1	30	13.88	16.29
1290	CIN1	30	30	16.08
1291	CIN1	30	30	13.43
1292	CIN1	30	30	17.09
1293	CIN1	30	30	16.41
1294	CIN1	30	30	15.3
1295	CIN1	30	12.25	14.07
1296	CIN1	30	30	13.82
1297	CIN1	30	30	14.42
1298	CIN1	30	30	15.57
1299	CIN1	30	30	11.33
1300	CIN1	30	30	16.52
1301	CIN1	30	30	12.71
1302	CIN1	30	13.88	15.81
1303	CIN1	30	30	15.79
1304	CIN1	30	30	14.49
1305	CIN1	30	30	9.87
1306	CIN1	30	30	16.99
1307	CIN1	30	15.35	14.01
1308	CIN1	30	13.51	15.38
1309	CIN1	30	30	14.51
1310	CIN1	30	30	12.95
1311	CIN1	30	30	12.36
1312	CIN1	30	30	13.66
1313	CIN1	30	30	16.16
1314	CIN1	30	30	17.15
1315	CIN1	30	30	16.61
1316	CIN1	30	30	19.51
1317	CIN1	30	30	30
1318	CIN1	30	30	30
1319	CIN1	30	12.21	19.51
1320	CIN1	30	30	30
1321	CIN1	30	30	30
1322	CIN1	30	30	19.38
1323	CIN1	30	30	30
1324	CIN1	30	30	30
1325	CIN1	30	30	30
1326	CIN1	30	30	30
1327	CIN1	30	30	30
1328	CIN1	30	20.35	18.5
1329	CIN1	30	30	30
1330	CIN1	30	30	30
1331	CIN1	30	30	17.36
1332	CIN1	30	30	30
1333	CIN1	30	30	30
1334	CIN1	30	30	30
1335	CIN1	30	14.08	30
1336	CIN1	30	30	30
1337	CIN1	30	30	17.45
1338	CIN1	30	30	30
1339	CIN1	30	30	30
1340	CIN1	30	30	30
1341	CIN1	30	30	18.82
1342	CIN1	30	30	30
1343	CIN1	30	30	30
1344	CIN1	30	30	18.5
1345	CIN1	30	30	30
1346	CIN1	30	30	30
1347	CIN1	30	30	30
1348	CIN1	30	30	30
1349	CIN1	30	30	30
1350	CIN1	30	30	18.76
1351	CIN1	30	30	30
1352	CIN1	30	30	30
1353	CIN1	30	30	21.54
1354	CIN1	30	30	30
1355	CIN1	30	30	20.79
1356	CIN1	30	30	19.5
1357	CIN1	30	12.36	30
1358	CIN1	30	30	30
1359	CIN1	30	30	18.34
1360	CIN1	30	30	30
1361	CIN1	30	30	30
1362	CIN1	30	30	30
1363	CIN1	30	30	18.98
1364	CIN1	30	30	30
1365	CIN1	30	30	22.62
1366	CIN1	30	30	30
1367	CIN1	30	30	30
1368	CIN1	30	30	19.6
1369	CIN1	30	17.31	19.4
1370	CIN1	30	30	18.49
1371	CIN1	30	30	30
1372	CIN1	30	30	18.94
1373	CIN1	30	30	30
1374	CIN1	30	30	30
1375	CIN1	30	30	20.77
1376	CIN1	30	23.15	17.44
1377	CIN1	30	30	17.33
1378	CIN1	30	30	18.62
1379	CIN1	30	30	30
1380	CIN1	30	24.24	17.81
1381	CIN1	30	30	30
1382	CIN1	30	17.98	18.6
1383	CIN1	30	30	20.32
1384	CIN1	30	30	30
1385	CIN1	30	30	30
1386	CIN1	30	30	20.45
1387	CIN1	30	30	30
1388	CIN1	30	30	23.66
1389	CIN1	30	30	30
1390	CIN1	30	30	17.29
1391	CIN1	30	30	30
1392	CIN1	30	30	30
1393	CIN1	30	16.28	18.38
1394	CIN1	30	30	20.88
1395	CIN2	30	11.92	10.38
1396	CIN2	30	10.31	11.85
1397	CIN2	30	30	9.09
1398	CIN2	30	30	11.07
1399	CIN2	30	30	9.64
1400	CIN2	30	30	12.65
1401	CIN2	30	30	12.44
1402	CIN2	30	11.8	12.35
1403	CIN2	30	30	12.6
1404	CIN2	30	30	14.4
1405	CIN2	30	30	15.18
1406	CIN2	30	12.85	14.17
1407	CIN2	30	30	11.54
1408	CIN2	30	14.18	11.06
1409	CIN2	30	30	11.11
1410	CIN2	30	30	11.16
1411	CIN2	30	30	11.7
1412	CIN2	30	30	14.22
1413	CIN2	30	30	15.22
1414	CIN2	30	17.28	16.51
1415	CIN2	30	30	14.63
1416	CIN2	30	30	13.42
1417	CIN2	30	30	14.73
1418	CIN2	30	5.48	4.29
1419	CIN2	30	30	16.69
1420	CIN2	30	30	13.53
1421	CIN2	30	30	11.43
1422	CIN2	30	30	16.01
1423	CIN2	30	13.96	12.53
1424	CIN2	30	30	13.4
1425	CIN2	30	30	12.55
1426	CIN2	30	30	15.54
1427	CIN2	30	30	16.52
1428	CIN2	30	30	13.41
1429	CIN2	30	30	13.67
1430	CIN2	30	14.53	14.09
1431	CIN2	30	30	16.85
1432	CIN2	30	30	10.37
1433	CIN2	30	30	15.47
1434	CIN2	30	30	13.75
1435	CIN2	30	16.71	16.26
1436	CIN2	30	30	14.23
1437	CIN2	30	30	12.17
1438	CIN2	30	30	11.36
1439	CIN2	30	10.18	10.5
1440	CIN2	30	30	13.34
1441	CIN2	30	16.38	14.72
1442	CIN2	30	30	9.02
1443	CIN2	30	7.42	9.21
1444	CIN2	30	10.71	10.89
1445	CIN2	30	30	13.26
1446	CIN2	30	30	12.67
1447	CIN2	30	11.33	11.83
1448	CIN2	30	30	12.51
1449	CIN2	30	14.46	12.86
1450	CIN2	30	30	16.57
1451	CIN2	30	30	14.6
1452	CIN2	30	30	14.77
1453	CIN2	30	30	15.56
1454	CIN2	30	30	12.8
1455	CIN2	30	14.64	14.83
1456	CIN2	30	30	15.19
1457	CIN2	30	30	13.74
1458	CIN2	30	30	16.96
1459	CIN2	30	14.5	14.98
1460	CIN2	30	30	8.86
1461	CIN2	30	30	15.24
1462	CIN2	30	13.42	12.45
1463	CIN2	30	20.26	15.94
1464	CIN2	30	11.62	12.07
1465	CIN2	30	30	15.95
1466	CIN2	30	30	15.65
1467	CIN2	30	30	13.52
1468	CIN2	30	30	15.46
1469	CIN2	30	30	16.97
1470	CIN2	30	13.36	12.27
1471	CIN2	30	13.76	12.57
1472	CIN2	30	30	16.77
1473	CIN2	30	30	15.62
1474	CIN2	30	30	21.11
1475	CIN2	30	30	30
1476	CIN2	30	30	20.01
1477	CIN2	30	30	30
1478	CIN2	30	30	17.67
1479	CIN2	30	30	30
1480	CIN2	30	30	30
1481	CIN2	30	11.92	30
1482	CIN2	30	30	30
1483	CIN2	30	19.21	18.12
1484	CIN2	30	30	21.5
1485	CIN2	30	30	20.41
1486	CIN2	30	30	30
1487	CIN2	30	30	30
1488	CIN2	30	30	30
1489	CIN2	30	30	30
1490	CIN2	30	30	19.68
1491	CIN2	30	30	30
1492	CIN2	30	11.16	30
1493	CIN2	30	30	20.17
1494	CIN2	30	12.89	30
1495	CIN2	30	10.24	30
1496	CIN2	30	30	17.37
1497	CIN2	30	30	30
1498	CIN2	30	16.05	30
1499	CIN2	30	30	30
1500	CIN2	30	30	30
1501	CIN2	30	30	17.64
1502	CIN2	30	30	20.07
1503	CIN2	30	30	30
1504	CIN2	30	30	20.54
1505	CIN2	30	30	20.98
1506	CIN2	30	10.16	30
1507	CIN2	30	15.65	30
1508	CIN2	30	30	30
1509	CIN2	30	30	18.77
1510	CIN2	30	30	17.58
1511	CIN2	30	30	30
1512	CIN2	30	30	30
1513	CIN2	30	30	30
1514	CIN2	30	16.99	27.88
1515	CIN2	30	15.08	20.54
1516	CIN2	30	14.36	21.34
1517	CIN2	30	30	23.13
1518	CIN2	30	30	19.36
1519	CIN2	30	30	30
1520	CIN2	30	30	20.26
1521	CIN2	30	30	18.24
1522	CIN2	30	30	20.37
1523	CIN2	30	30	17.55
1524	CIN2	30	30	20.27
1525	CIN2	30	30	30
1526	CIN2	30	13.04	17.82
1527	CIN2	30	30	30
1528	CIN3	30	30	13.45
1529	CIN3	30	30	14
1530	CIN3	30	30	11.45
1531	CIN3	30	30	12.27
1532	CIN3	30	11.17	12.02
1533	CIN3	30	17.59	13.31
1534	CIN3	30	30	13.62
1535	CIN3	30	30	13.12
1536	CIN3	30	11.17	8.26
1537	CIN3	30	30	13.54
1538	CIN3	30	9.66	9.35
1539	CIN3	30	30	14.23
1540	CIN3	30	7.18	8.66
1541	CIN3	30	30	6.76
1542	CIN3	30	30	13.22
1543	CIN3	30	30	13.67
1544	CIN3	30	30	10.71
1545	CIN3	30	30	16.41
1546	CIN3	30	30	11.43
1547	CIN3	30	30	11.69
1548	CIN3	30	30	12.53
1549	CIN3	30	10.37	9.14
1550	CIN3	30	15.34	14.02
1551	CIN3	30	14.35	13.77
1552	CIN3	30	30	10.74
1553	CIN3	30	10.16	8.43
1554	CIN3	30	10.89	11.21
1555	CIN3	30	15.42	13.79
1556	CIN3	30	16.43	14.73
1557	CIN3	30	30	11.93
1558	CIN3	30	30	13.35
1559	CIN3	30	14.06	12.94
1560	CIN3	30	16.26	16.15
1561	CIN3	30	11.48	12.66
1562	CIN3	30	30	14.02
1563	CIN3	30	30	10.33
1564	CIN3	30	30	12.3
1565	CIN3	30	30	12.58
1566	CIN3	30	13.74	11.12
1567	CIN3	30	30	10.25
1568	CIN3	30	30	15.55
1569	CIN3	30	30	10.51
1570	CIN3	30	15.4	12.48
1571	CIN3	30	30	16.21
1572	CIN3	30	30	13.01
1573	CIN3	30	30	14.21
1574	CIN3	30	14.26	11.08
1575	CIN3	30	30	15.43
1576	CIN3	30	30	16.82
1577	CIN3	30	13.16	11.74
1578	CIN3	30	30	15.77
1579	CIN3	30	9.58	10.33
1580	CIN3	30	9.9	10.51
1581	CIN3	30	30	15.92
1582	CIN3	30	12.51	9.65
1583	CIN3	30	30	13.18
1584	CIN3	30	30	15.09
1585	CIN3	30	21.64	14.45
1586	CIN3	30	30	14.17
1587	CIN3	30	15.21	10.85
1588	CIN3	30	30	14.35
1589	CIN3	30	16.84	13.5
1590	CIN3	30	10.25	12.69
1591	CIN3	30	13.38	13.19
1592	CIN3	30	12.51	10.26
1593	CIN3	30	30	14.51
1594	CIN3	30	30	12.75
1595	CIN3	30	22.47	12.51
1596	CIN3	30	30	14.38
1597	CIN3	30	13.49	12.04
1598	CIN3	30	16.14	13.39
1599	CIN3	30	14.05	15.62
1600	CIN3	30	12.15	9.73
1601	CIN3	30	30	13.06
1602	CIN3	30	11.96	12.22
1603	CIN3	30	12.31	10.63
1604	CIN3	30	30	15.2
1605	CIN3	30	15.24	11.56
1606	CIN3	30	14.71	11.28
1607	CIN3	30	11.92	10.09
1608	CIN3	30	22.13	12.59
1609	CIN3	30	13.95	17.21
1610	CIN3	30	30	12.21
1611	CIN3	30	30	15.44
1612	CIN3	30	12.37	11.15
1613	CIN3	30	12.84	15.09
1614	CIN3	30	12.78	11.05
1615	CIN3	30	30	13.37
1616	CIN3	30	30	14.8
1617	CIN3	30	12.32	9.28
1618	CIN3	30	14.09	15.05
1619	CIN3	30	30	12.77
1620	CIN3	30	30	14.48
1621	CIN3	30	14	13.3
1622	CIN3	30	12.4	14.17
1623	CIN3	30	30	13.37
1624	CIN3	30	30	14.93
1625	CIN3	30	14.89	15.82
1626	CIN3	30	30	13.79
1627	CIN3	30	30	16.69
1628	CIN3	30	12.5	12.32
1629	CIN3	30	13.14	9.92
1630	CIN3	30	30	30
1631	CIN3	30	30	30
1632	CIN3	30	30	30
1633	CIN3	30	30	30
1634	CIN3	30	30	17.95
1635	CIN3	30	30	30
1636	CIN3	30	15.09	18.13
1637	CIN3	30	30	19.54
1638	CIN3	30	30	30
1639	CIN3	30	13.38	19.51
1640	CIN3	30	30	30
1641	CIN3	30	30	30
1642	CIN3	30	30	22.92
1643	CIN3	30	30	18.36
1644	CIN3	30	30	30
1645	CIN3	30	30	19.92
1646	CIN3	30	30	30
1647	CIN3	30	30	17.41
1648	CIN3	30	30	19.73
1649	CIN3	30	30	30
1650	CIN3	30	30	20.81
1651	CIN3	30	30	19.97
1652	CIN3	30	30	20.85
1653	CIN3	30	18.93	19.21
1654	CIN3	30	30	30
1655	CIN3	30	30	30
1656	CIN3	30	30	17.3
1657	CIN3	30	14.82	21.99
1658	CIN3	30	30	30
1659	CIN3	30	30	30
1660	NILM	30	30	16.95
1661	NILM	30	30	13.08
1662	NILM	30	30	11.07
1663	NILM	30	15.63	14.27
1664	NILM	30	30	13.4
1665	NILM	30	30	13.01
1666	NILM	30	30	12.11
1667	NILM	30	30	14.39
1668	NILM	30	30	12.12
1669	NILM	30	30	16.47
1670	NILM	30	30	14.67
1671	NILM	30	30	15.49
1672	NILM	30	30	16.82
1673	NILM	30	18.31	10.51
1674	NILM	30	30	13.16
1675	NILM	30	30	13.63
1676	NILM	30	30	12.87
1677	NILM	30	30	14.81
1678	NILM	30	30	12.39
1679	NILM	30	30	15.84
1680	NILM	30	30	10.26
1681	NILM	30	14.52	13.8
1682	NILM	30	19.77	13.2
1683	NILM	30	30	14.29
1684	NILM	30	30	12.21
1685	NILM	30	30	13.37
1686	NILM	30	30	11.93
1687	NILM	30	30	16.53
1688	NILM	30	11.72	13.66
1689	NILM	30	30	15.14
1690	NILM	30	30	14.82
1691	NILM	30	30	15.79
1692	NILM	30	30	14.88
1693	NILM	30	30	16.87
1694	NILM	30	30	13.32
1695	NILM	30	30	13.81
1696	NILM	30	22.01	13.21
1697	NILM	30	30	13.3
1698	NILM	30	30	14.79
1699	NILM	30	30	15.27
1700	NILM	30	30	11.7
1701	NILM	30	30	13.92
1702	NILM	30	16.12	14.64
1703	NILM	30	12.49	14.2
1704	NILM	30	30	14.74
1705	NILM	30	30	14.42
1706	NILM	30	30	11.01
1707	NILM	30	18.99	10.93
1708	NILM	30	16.29	14.75
1709	NILM	30	30	11.9
1710	NILM	30	30	13.75
1711	NILM	30	30	14.66
1712	NILM	30	30	14.95
1713	NILM	30	30	15.85
1714	NILM	30	30	13.91
1715	NILM	30	30	16.83
1716	NILM	30	30	13.06
1717	NILM	30	30	15.51
1718	NILM	30	30	11.69
1719	NILM	30	30	16.4
1720	NILM	30	30	13.86
1721	NILM	30	30	17.05
1722	NILM	30	12.68	14.15
1723	NILM	30	30	15.15
1724	NILM	30	30	13.99
1725	NILM	30	30	14.01
1726	NILM	30	30	13.48
1727	NILM	30	30	16.17
1728	NILM	30	14.95	13.5
1729	NILM	30	30	16.02
1730	NILM	30	30	13.65
1731	NILM	30	19.26	11.62
1732	NILM	30	30	14.63
1733	NILM	30	30	12.86
1734	NILM	30	30	13.84
1735	NILM	30	30	12.02
1736	NILM	30	17.89	16.84
1737	NILM	30	30	13.54
1738	NILM	30	30	15.32
1739	NILM	30	30	16.08
1740	NILM	30	30	8.96
1741	NILM	30	30	14.21
1742	NILM	30	30	17.2
1743	NILM	30	15.56	14.15
1744	NILM	30	30	15.88
1745	NILM	30	30	15.26
1746	NILM	30	30	16.43
1747	NILM	30	30	13.22
1748	NILM	30	30	15.55
1749	NILM	30	14.51	16.34
1750	NILM	30	30	15.45
1751	NILM	30	30	12.5
1752	NILM	30	30	11.11
1753	NILM	30	30	14.05
1754	NILM	30	13.7	11.96
1755	NILM	30	30	14.43
1756	NILM	30	12.26	11.68
1757	NILM	30	14.94	14.7
1758	NILM	30	30	16
1759	NILM	30	30	14.94
1760	NILM	30	30	16.31
1761	NILM	30	30	17.22
1762	NILM	30	13.69	9.25
1763	NILM	30	30	15.39
1764	NILM	30	30	15.11
1765	NILM	30	30	11.46
1766	NILM	30	20.17	15.9
1767	NILM	30	30	13.7
1768	NILM	30	30	15.91
1769	NILM	30	30	16.78
1770	NILM	30	30	14.81
1771	NILM	30	30	17.01
1772	NILM	30	14.35	14.05
1773	NILM	30	30	13.77
1774	NILM	30	30	15.53
1775	NILM	30	10.97	16.76
1776	NILM	30	16.9	14.97
1777	NILM	30	15.17	13.55
1778	NILM	30	30	13.9
1779	NILM	30	30	12.6
1780	NILM	30	30	10.47
1781	NILM	30	30	12.08
1782	NILM	30	30	14.41
1783	NILM	30	30	16.19
1784	NILM	30	30	13.14
1785	NILM	30	30	12.39
1786	NILM	30	30	13.9
1787	NILM	30	30	15.83
1788	NILM	30	30	16.84
1789	NILM	30	30	13.33
1790	NILM	30	30	12.64
1791	NILM	30	15.83	15.15
1792	NILM	30	30	11.22
1793	NILM	30	30	13.95
1794	NILM	30	17.2	16.75
1795	NILM	30	30	17.01
1796	NILM	30	30	16.34
1797	NILM	30	30	13.16
1798	NILM	30	30	13.43
1799	NILM	30	30	13.47
1800	NILM	30	30	9.46
1801	NILM	30	30	14.8
1802	NILM	30	30	14.21
1803	NILM	30	30	15.03
1804	NILM	30	30	13.74
1805	NILM	30	30	15.52
1806	NILM	30	30	12.12
1807	NILM	30	30	12.02
1808	NILM	30	30	16.73
1809	NILM	30	30	14.47
1810	NILM	30	30	15.3
1811	NILM	30	30	14.42
1812	NILM	30	30	13.25
1813	NILM	30	16.9	13.68
1814	NILM	30	30	14.84
1815	NILM	30	30	13.21
1816	NILM	30	30	14.23
1817	NILM	30	30	16.99
1818	NILM	30	17.72	15.71
1819	NILM	30	14.15	14.09
1820	NILM	30	30	16.99
1821	NILM	30	11.99	12.62
1822	NILM	30	30	16.66
1823	NILM	30	30	14.09
1824	NILM	30	30	16.47
1825	NILM	30	15.79	17.1
1826	NILM	30	30	16.57
1827	NILM	30	30	13.9
1828	NILM	30	12.9	15.44
1829	NILM	30	30	16.98
1830	NILM	30	30	16.81
1831	NILM	30	20.27	13.37
1832	NILM	30	30	15.22
1833	NILM	30	30	14.99
1834	NILM	30	30	16.9
1835	NILM	30	30	15.25
1836	NILM	30	13.93	14.54
1837	NILM	30	30	15.94
1838	NILM	30	30	13.52
1839	NILM	30	30	17.06
1840	NILM	30	30	17.12
1841	NILM	30	17.22	15.9
1842	NILM	30	30	14.14
1843	NILM	30	30	16.69
1844	NILM	30	30	14.64
1845	NILM	30	30	16.18
1846	NILM	30	14.06	13.24
1847	NILM	30	15.5	12.78
1848	NILM	30	30	14.6
1849	NILM	30	30	15.33
1850	NILM	30	30	12.53
1851	NILM	30	30	13.74
1852	NILM	30	30	16.93
1853	NILM	30	30	16.86
1854	NILM	30	30	15.54
1855	NILM	30	30	10.55
1856	NILM	30	16.13	14.97
1857	NILM	30	30	16.29
1858	NILM	30	30	15.52
1859	NILM	30	30	12.03
1860	NILM	30	30	15.46
1861	NILM	30	30	14.32
1862	NILM	30	30	16.78
1863	NILM	30	30	14.17
1864	NILM	30	16.2	14.27
1865	NILM	30	30	16.75
1866	NILM	30	30	16.12
1867	NILM	30	30	14.69
1868	NILM	30	30	9.47
1869	NILM	30	30	12.48
1870	NILM	30	30	11.74
1871	NILM	30	30	16.02
1872	NILM	30	30	14.89
1873	NILM	30	30	14.4
1874	NILM	30	30	15.36
1875	NILM	30	13.38	12.64
1876	NILM	30	30	14.52
1877	NILM	30	14.17	14.18
1878	NILM	30	30	10.41
1879	NILM	30	14.18	12.56
1880	NILM	30	30	14.75
1881	NILM	30	30	12.21
1882	NILM	30	30	16.67
1883	NILM	30	30	16.7
1884	NILM	30	30	14.66
1885	NILM	30	15.67	14.67
1886	NILM	30	30	14.18
1887	NILM	30	30	12.14
1888	NILM	30	30	16.16
1889	NILM	30	30	13.14
1890	NILM	30	15.58	11.1
1891	NILM	30	30	15.05
1892	NILM	30	30	16.06
1893	NILM	30	14.42	13.83
1894	NILM	30	30	15.06
1895	NILM	30	30	16.76
1896	NILM	30	30	15.69
1897	NILM	30	30	11.19
1898	NILM	30	30	16.42
1899	NILM	30	30	15.62
1900	NILM	30	30	15.53
1901	NILM	30	30	16.36
1902	NILM	30	30	15.71
1903	NILM	30	30	15.59
1904	NILM	30	13.18	13.99
1905	NILM	30	30	14.73
1906	NILM	30	30	14.73
1907	NILM	30	30	14.36
1908	NILM	30	30	13.26
1909	NILM	30	30	15.88
1910	NILM	30	30	15.75
1911	NILM	30	30	15.81
1912	NILM	30	30	16.39
1913	NILM	30	30	16.72
1914	NILM	30	30	13.98
1915	NILM	30	14.74	13.28
1916	NILM	30	30	14.12
1917	NILM	30	30	16.17
1918	NILM	30	13.17	17.23
1919	NILM	30	14.96	15.67
1920	NILM	30	30	15.78
1921	NILM	30	30	16.37
1922	NILM	30	30	13.48
1923	NILM	30	17.48	17.25
1924	NILM	30	16.56	15.16
1925	NILM	30	30	15.48
1926	NILM	30	30	15.91
1927	NILM	30	30	15.66
1928	NILM	30	14.73	16.26
1929	NILM	30	30	15.16
1930	NILM	30	30	16.36
1931	NILM	30	30	13.23
1932	NILM	30	30	17.19
1933	NILM	30	30	14.35
1934	NILM	30	30	13.21
1935	NILM	30	30	16.35
1936	NILM	30	30	13.25
1937	NILM	30	19.32	14.74
1938	NILM	30	30	12.73
1939	NILM	30	30	13.26
1940	NILM	30	30	16.72
1941	NILM	30	30	16.02
1942	NILM	30	30	14.55
1943	NILM	30	30	14.83
1944	NILM	30	30	13.73
1945	NILM	30	13.18	12.72
1946	NILM	30	30	14.61
1947	NILM	30	14.84	14.33
1948	NILM	30	30	13.02
1949	NILM	30	30	14.19
1950	NILM	30	30	13.18
1951	NILM	30	30	12.13
1952	NILM	30	30	17.06
1953	NILM	30	30	13.72
1954	NILM	30	30	17.18
1955	NILM	30	30	13.2
1956	NILM	30	30	16.09
1957	NILM	30	30	15.17
1958	NILM	30	30	13.43
1959	NILM	30	14.35	12.76
1960	NILM	30	13.76	15.83
1961	NILM	30	30	12.49
1962	NILM	30	30	14.35
1963	NILM	30	30	14.72
1964	NILM	30	30	12.5
1965	NILM	30	30	15.26
1966	NILM	30	30	15.47
1967	NILM	30	30	14.39
1968	NILM	30	30	12.78
1969	NILM	30	10.38	11.06
1970	NILM	30	9.74	13.46
1971	NILM	30	30	13.39
1972	NILM	30	30	11.38
1973	NILM	30	30	14.17
1974	NILM	30	30	16.05
1975	NILM	30	30	12.61
1976	NILM	30	30	15.12
1977	NILM	30	30	14.93
1978	NILM	30	30	16.21
1979	NILM	30	30	16.49
1980	NILM	30	30	14.94
1981	NILM	30	30	16.6
1982	NILM	30	12.9	14.21
1983	NILM	30	30	10.61
1984	NILM	30	30	15.3
1985	NILM	30	30	17.21
1986	NILM	30	30	14.95
1987	NILM	30	30	13.21
1988	NILM	30	30	17.01
1989	NILM	30	30	15.97
1990	NILM	30	30	16.05
1991	NILM	30	30	16.48
1992	NILM	30	30	15.85
1993	NILM	30	30	14.13
1994	NILM	30	30	13.03
1995	NILM	30	30	14.9
1996	NILM	30	14	16.03
1997	NILM	30	30	17.19
1998	NILM	30	30	11.23
1999	NILM	30	16.76	14.37
[truncated: 483 more rows]
